# Supplementary material for: Evaluating the Effect of a Novel Digital Ostomy Device on Leakage Incidents, Quality of Life, Mental Well-Being, and Patient Self-Care: An Interventional, Multicentre Clinical Trial
Source: J Clin Med. 2024 Sep 24;13(19):5673. doi: 10.3390/jcm13195673 (PMC11477101; doi:10.3390/jcm13195673)
Supplement: Supplementary file 1 [file jcm-13-05673-s001.zip]

Archive with 1 entries (1 files):
- jcm-3191439-supplementary.pdf
